# Supplementary material for: Anti-Inflammatory Activities of Yataprasen Thai Traditional Formulary and Its Active Compounds, Beta-Amyrin and Stigmasterol, in RAW264.7 and THP-1 Cells
Source: Pharmaceuticals (Basel). 2024 Aug 1;17(8):1018. doi: 10.3390/ph17081018 (PMC11357128; doi:10.3390/ph17081018)
Supplement: Supplementary file 1 [file pharmaceuticals-17-01018-s001.zip]

Archive with 1 entries (1 files):
- pharmaceuticals-3083647-supplementary.pdf
